# Supplementary material for: Canine Platelet Lysate Is Inferior to Fetal Bovine Serum for the Isolation and Propagation of Canine Adipose Tissue- and Bone Marrow-Derived Mesenchymal Stromal Cells
Source: PLoS One. 2015 Sep 9;10(9):e0136621. doi: 10.1371/journal.pone.0136621 (PMC4564274; doi:10.1371/journal.pone.0136621)
Supplement: S1 Dataset — (CSV) [file pone.0136621.s001.csv]

line	src	trt	conc	abs
1302	at	fbs	60	1724726112
1302	at	fbs	60	217258159.5
1302	at	fbs	60	211360511.5
1302	at	fbs	60	125830247.5
1302	at	pl	60	-3508681.5
1302	at	pl	60	-4240132.5
1302	at	pl	60	-3771859.5
1302	at	pl	60	-4011396.5
1302	at	fbs	50	1628393696
1302	at	fbs	50	260072127.5
1302	at	fbs	50	188009615.5
1302	at	fbs	50	123988583.5
1302	at	pl	50	-2139510.5
1302	at	pl	50	-3222068.5
1302	at	pl	50	-2374790.5
1302	at	pl	50	-2577256.5
1302	at	fbs	40	1490409824
1302	at	fbs	40	311847679.5
1302	at	fbs	40	171466687.5
1302	at	fbs	40	125617503.5
1302	at	pl	40	3190204.5
1302	at	pl	40	-66078.5
1302	at	pl	40	-311750.5
1302	at	pl	40	-615040.5
1302	at	fbs	30	1118416480
1302	at	fbs	30	322040863.5
1302	at	fbs	30	136624143.5
1302	at	fbs	30	109095447.5
1302	at	pl	30	77259767.5
1302	at	pl	30	67289839.5
1302	at	pl	30	65843079.5
1302	at	pl	30	73035975.5
1302	at	fbs	20	842085791.5
1302	at	fbs	20	313566559.5
1302	at	fbs	20	100581479.5
1302	at	fbs	20	85676887.5
1302	at	pl	20	58644907.5
1302	at	pl	20	61083495.5
1302	at	pl	20	59471279.5
1302	at	pl	20	77289791.5
1302	at	fbs	10	579454943.5
1302	at	fbs	10	320861151.5
1302	at	fbs	10	80467799.5
1302	at	fbs	10	70946831.5
1302	at	pl	10	92638943.5
1302	at	pl	10	89529647.5
1302	at	pl	10	96960919.5
1302	at	pl	10	102024143.5
1302	at	fbs	5	461307007.5
1302	at	fbs	5	330405983.5
1302	at	fbs	5	66362095.5
1302	at	fbs	5	59827231.5
1302	at	pl	5	78900663.5
1302	at	pl	5	75251695.5
1302	at	pl	5	86061143.5
1302	at	pl	5	82705951.5
1302	at	dmem	0	251551791.5
1302	at	dmem	0	193239263.5
1302	at	dmem	0	36237479.5
1302	at	dmem	0	34316751.5
1302	at	dmem	0	26416379.5
1302	at	dmem	0	24458951.5
1302	at	dmem	0	29598891.5
1302	at	dmem	0	25916631.5
1302	at	blank	0	13230917.5
1302	at	blank	0	14033659.5
1302	at	blank	0	-4218967.5
1302	at	blank	0	-4052290.5
1302	at	blank	0	-4822920.5
1302	at	blank	0	-4577508.5
1302	at	blank	0	-4849141.5
1302	at	blank	0	-4743748.5
1303	at	fbs	60	1713997217
1303	at	fbs	60	1772423841
1303	at	fbs	60	1780219297
1303	at	fbs	60	1871890977
1303	at	pl	60	7523361
1303	at	pl	60	9457589
1303	at	pl	60	7711313
1303	at	pl	60	6142365
1303	at	fbs	50	1925963681
1303	at	fbs	50	2030345761
1303	at	fbs	50	2062751265
1303	at	fbs	50	2019731105
1303	at	pl	50	21575129
1303	at	pl	50	19804681
1303	at	pl	50	19551089
1303	at	pl	50	16623137
1303	at	fbs	40	1971692065
1303	at	fbs	40	2037484833
1303	at	fbs	40	2106629153
1303	at	fbs	40	2124241441
1303	at	pl	40	58603041
1303	at	pl	40	57267161
1303	at	pl	40	52976185
1303	at	pl	40	39550401
1303	at	fbs	30	1803354145
1303	at	fbs	30	1866221729
1303	at	fbs	30	1976496033
1303	at	fbs	30	1934986273
1303	at	pl	30	819771681
1303	at	pl	30	858496225
1303	at	pl	30	765140129
1303	at	pl	30	615995297
1303	at	fbs	20	1427497633
1303	at	fbs	20	1590426529
1303	at	fbs	20	1636961697
1303	at	fbs	20	1670595233
1303	at	pl	20	580573089
1303	at	pl	20	615119265
1303	at	pl	20	642674657
1303	at	pl	20	908051105
1303	at	fbs	10	1095794209
1303	at	fbs	10	1114246689
1303	at	fbs	10	1196696225
1303	at	fbs	10	1174339489
1303	at	pl	10	694726369
1303	at	pl	10	722307681
1303	at	pl	10	672386465
1303	at	pl	10	999296929
1303	at	fbs	5	953619873
1303	at	fbs	5	981021537
1303	at	fbs	5	953377953
1303	at	fbs	5	990676897
1303	at	pl	5	922239841
1303	at	pl	5	939245729
1303	at	pl	5	774554401
1303	at	pl	5	1143355553
1303	at	dmem	0	7863077
1303	at	dmem	0	400856353
1303	at	dmem	0	681146785
1303	at	dmem	0	500949409
1303	at	dmem	0	641899745
1303	at	dmem	0	474339841
1303	at	dmem	0	539597153
1303	at	dmem	0	395013889
1303	at	blank	0	150537
1303	at	blank	0	-65603
1303	at	blank	0	1014821
1303	at	blank	0	-538259
1303	at	blank	0	887317
1303	at	blank	0	478881
1303	at	blank	0	-1989535
1303	at	blank	0	61841
1304	at	fbs	60	923930684
1304	at	fbs	60	437290652
1304	at	fbs	60	447307132
1304	at	fbs	60	301843324
1304	at	pl	60	-929368
1304	at	pl	60	-6616121
1304	at	pl	60	-6993934
1304	at	pl	60	-9613427
1304	at	fbs	50	634964412
1304	at	fbs	50	342506460
1304	at	fbs	50	329245436
1304	at	fbs	50	239692348
1304	at	pl	50	-1023408
1304	at	pl	50	-4723549
1304	at	pl	50	-6515611
1304	at	pl	50	-8722815
1304	at	fbs	40	543134908
1304	at	fbs	40	346092188
1304	at	fbs	40	299715036
1304	at	fbs	40	252041660
1304	at	pl	40	5499472
1304	at	pl	40	-2135640
1304	at	pl	40	-1121454
1304	at	pl	40	-5937639
1304	at	fbs	30	423577244
1304	at	fbs	30	357008988
1304	at	fbs	30	252563676
1304	at	fbs	30	249860732
1304	at	pl	30	69880052
1304	at	pl	30	107267756
1304	at	pl	30	53982244
1304	at	pl	30	75892460
1304	at	fbs	20	301445724
1304	at	fbs	20	277620796
1304	at	fbs	20	202312588
1304	at	fbs	20	167514268
1304	at	pl	20	224026444
1304	at	pl	20	156502588
1304	at	pl	20	115274300
1304	at	pl	20	131452700
1304	at	fbs	10	276997436
1304	at	fbs	10	220516092
1304	at	fbs	10	161261292
1304	at	fbs	10	167882796
1304	at	pl	10	222514364
1304	at	pl	10	212811436
1304	at	pl	10	147343788
1304	at	pl	10	148841180
1304	at	fbs	5	251377340
1304	at	fbs	5	231118924
1304	at	fbs	5	150750812
1304	at	fbs	5	127087372
1304	at	pl	5	204937692
1304	at	pl	5	155100268
1304	at	pl	5	153192604
1304	at	pl	5	119384716
1304	at	dmem	0	181242732
1304	at	dmem	0	207662716
1304	at	dmem	0	92284596
1304	at	dmem	0	89068812
1304	at	dmem	0	56907508
1304	at	dmem	0	41756468
1304	at	dmem	0	25108888
1304	at	dmem	0	28679904
1304	at	blank	0	16127620
1304	at	blank	0	18017848
1304	at	blank	0	-174778
1304	at	blank	0	-612642
1304	at	blank	0	-6057014
1304	at	blank	0	-6712705
1304	at	blank	0	-10267536
1304	at	blank	0	-10320793
1305	at	fbs	60	1620493423
1305	at	fbs	60	406494735.3
1305	at	fbs	60	408703279.3
1305	at	fbs	60	246984799.3
1305	at	pl	60	-1937401.75
1305	at	pl	60	-4466154.75
1305	at	pl	60	-4585170.75
1305	at	pl	60	-5529776.75
1305	at	fbs	50	1271331055
1305	at	fbs	50	417272367.3
1305	at	fbs	50	375295247.3
1305	at	fbs	50	243366863.3
1305	at	pl	50	-1071595.75
1305	at	pl	50	-3204157.75
1305	at	pl	50	-3660448.75
1305	at	pl	50	-4688135.75
1305	at	fbs	40	1059499951
1305	at	fbs	40	424368335.3
1305	at	fbs	40	316976655.3
1305	at	fbs	40	248955295.3
1305	at	pl	40	47827811.25
1305	at	pl	40	58770695.25
1305	at	pl	40	36157319.25
1305	at	pl	40	20394091.25
1305	at	fbs	30	764878639.3
1305	at	fbs	30	435766383.3
1305	at	fbs	30	286974735.3
1305	at	fbs	30	210042719.3
1305	at	pl	30	207310415.3
1305	at	pl	30	173535407.3
1305	at	pl	30	163357503.3
1305	at	pl	30	157560127.3
1305	at	fbs	20	553258671.3
1305	at	fbs	20	402543119.3
1305	at	fbs	20	213775807.3
1305	at	fbs	20	167676735.3
1305	at	pl	20	171137871.3
1305	at	pl	20	161532463.3
1305	at	pl	20	148204239.3
1305	at	pl	20	145652607.3
1305	at	fbs	10	465280015.3
1305	at	fbs	10	354770671.3
1305	at	fbs	10	166719807.3
1305	at	fbs	10	153379023.3
1305	at	pl	10	232446703.3
1305	at	pl	10	207274031.3
1305	at	pl	10	183902847.3
1305	at	pl	10	170570143.3
1305	at	fbs	5	352154447.3
1305	at	fbs	5	274963503.3
1305	at	fbs	5	140318751.3
1305	at	fbs	5	132033519.3
1305	at	pl	5	191451855.3
1305	at	pl	5	177480399.3
1305	at	pl	5	145674303.3
1305	at	pl	5	136585439.3
1305	at	dmem	0	288996367.3
1305	at	dmem	0	218711551.3
1305	at	dmem	0	109294431.3
1305	at	dmem	0	105075351.3
1305	at	dmem	0	61103423.25
1305	at	dmem	0	59140215.25
1305	at	dmem	0	39258663.25
1305	at	dmem	0	46162127.25
1305	at	blank	0	11431139.25
1305	at	blank	0	12783017.25
1305	at	blank	0	-1485688.75
1305	at	blank	0	-1741016.75
1305	at	blank	0	-4719212.75
1305	at	blank	0	-4751398.75
1305	at	blank	0	-5772848.75
1305	at	blank	0	-5743990.75
1306	at	fbs	60	1583249041
1306	at	fbs	60	1024361489
1306	at	fbs	60	1099002129
1306	at	fbs	60	888322384.8
1306	at	pl	60	1446606.75
1306	at	pl	60	-4049443.25
1306	at	pl	60	-4580623.25
1306	at	pl	60	-8424163.25
1306	at	fbs	50	1363624593
1306	at	fbs	50	1175229841
1306	at	fbs	50	1108900241
1306	at	fbs	50	887328016.8
1306	at	pl	50	2583670.75
1306	at	pl	50	-2400957.25
1306	at	pl	50	-4047513.25
1306	at	pl	50	-7547103.25
1306	at	fbs	40	1323676561
1306	at	fbs	40	1184014353
1306	at	fbs	40	1087253777
1306	at	fbs	40	882876112.8
1306	at	pl	40	8378528.75
1306	at	pl	40	1441534.75
1306	at	pl	40	2608280.75
1306	at	pl	40	-4773945.25
1306	at	fbs	30	1092875665
1306	at	fbs	30	1002549777
1306	at	fbs	30	900248912.8
1306	at	fbs	30	763693328.8
1306	at	pl	30	443229360.8
1306	at	pl	30	446884848.8
1306	at	pl	30	441764560.8
1306	at	pl	30	397954992.8
1306	at	fbs	20	839533008.8
1306	at	fbs	20	757797456.8
1306	at	fbs	20	578171664.8
1306	at	fbs	20	548549968.8
1306	at	pl	20	480676976.8
1306	at	pl	20	480625360.8
1306	at	pl	20	437801200.8
1306	at	pl	20	545276368.8
1306	at	fbs	10	619248592.8
1306	at	fbs	10	659484752.8
1306	at	fbs	10	465084688.8
1306	at	fbs	10	430964656.8
1306	at	pl	10	944303696.8
1306	at	pl	10	892666384.8
1306	at	pl	10	791174352.8
1306	at	pl	10	696508112.8
1306	at	fbs	5	452853104.8
1306	at	fbs	5	511348880.8
1306	at	fbs	5	368898384.8
1306	at	fbs	5	350446480.8
1306	at	pl	5	520986960.8
1306	at	pl	5	486891408.8
1306	at	pl	5	513907344.8
1306	at	pl	5	463112848.8
1306	at	dmem	0	303096464.8
1306	at	dmem	0	364592464.8
1306	at	dmem	0	217845504.8
1306	at	dmem	0	218755488.8
1306	at	dmem	0	191696464.8
1306	at	dmem	0	186474848.8
1306	at	dmem	0	138437424.8
1306	at	dmem	0	149516624.8
1306	at	blank	0	12572484.75
1306	at	blank	0	14839776.75
1306	at	blank	0	1668452.75
1306	at	blank	0	862230.75
1306	at	blank	0	-4834461.25
1306	at	blank	0	-5269301.25
1306	at	blank	0	-10258925.25
1306	at	blank	0	-9580257.25
1401	at	fbs	60	1284688932
1401	at	fbs	60	1096099620
1401	at	fbs	60	1166572580
1401	at	fbs	60	878410980.3
1401	at	pl	60	2479586.25
1401	at	pl	60	-4771817.75
1401	at	pl	60	-5256693.75
1401	at	pl	60	-8281797.75
1401	at	fbs	50	1299995300
1401	at	fbs	50	1083668260
1401	at	fbs	50	1039280612
1401	at	fbs	50	771799076.3
1401	at	pl	50	8915152.25
1401	at	pl	50	3518536.25
1401	at	pl	50	-177153.75
1401	at	pl	50	-4505125.75
1401	at	fbs	40	1171927844
1401	at	fbs	40	1098882596
1401	at	fbs	40	950043172.3
1401	at	fbs	40	784400868.3
1401	at	pl	40	30048256.25
1401	at	pl	40	23426064.25
1401	at	pl	40	11583804.25
1401	at	pl	40	6776144.25
1401	at	fbs	30	1068709156
1401	at	fbs	30	1019847140
1401	at	fbs	30	764862564.3
1401	at	fbs	30	655247460.3
1401	at	pl	30	869716900.3
1401	at	pl	30	729027748.3
1401	at	pl	30	623668260.3
1401	at	pl	30	637322020.3
1401	at	fbs	20	996627556.3
1401	at	fbs	20	929568548.3
1401	at	fbs	20	660782500.3
1401	at	fbs	20	591243620.3
1401	at	pl	20	830574500.3
1401	at	pl	20	749318116.3
1401	at	pl	20	626397156.3
1401	at	pl	20	587748644.3
1401	at	fbs	10	836563748.3
1401	at	fbs	10	801197860.3
1401	at	fbs	10	603516132.3
1401	at	fbs	10	480346564.3
1401	at	pl	10	983664868.3
1401	at	pl	10	882850084.3
1401	at	pl	10	712711076.3
1401	at	pl	10	675724196.3
1401	at	fbs	5	735139876.3
1401	at	fbs	5	752964260.3
1401	at	fbs	5	507734692.3
1401	at	fbs	5	465154084.3
1401	at	pl	5	718055332.3
1401	at	pl	5	665095780.3
1401	at	pl	5	479487012.3
1401	at	pl	5	522299620.3
1401	at	dmem	0	380111492.3
1401	at	dmem	0	370801220.3
1401	at	dmem	0	264352100.3
1401	at	dmem	0	242490084.3
1401	at	dmem	0	196074724.3
1401	at	dmem	0	168344420.3
1401	at	dmem	0	120711572.3
1401	at	dmem	0	133114916.3
1401	at	blank	0	13495748.25
1401	at	blank	0	17215000.25
1401	at	blank	0	1178382.25
1401	at	blank	0	1295590.25
1401	at	blank	0	-5584755.75
1401	at	blank	0	-6142429.75
1401	at	blank	0	-10854391.75
1401	at	blank	0	-10603143.75
1303	bm	fbs	60	1120273012
1303	bm	fbs	60	1105602932
1303	bm	fbs	60	1273593332
1303	bm	fbs	60	986264116
1303	bm	pl	60	103690372
1303	bm	pl	60	75078908
1303	bm	pl	60	104334036
1303	bm	pl	60	86629476
1303	bm	fbs	50	1129240692
1303	bm	fbs	50	943908340
1303	bm	fbs	50	1199636212
1303	bm	fbs	50	930595316
1303	bm	pl	50	173437524
1303	bm	pl	50	122913828
1303	bm	pl	50	169819860
1303	bm	pl	50	192832596
1303	bm	fbs	40	1251292660
1303	bm	fbs	40	1121850612
1303	bm	fbs	40	1354823668
1303	bm	fbs	40	913921652
1303	bm	pl	40	281497748
1303	bm	pl	40	242453460
1303	bm	pl	40	343541012
1303	bm	pl	40	303600628
1303	bm	fbs	30	1168796660
1303	bm	fbs	30	1110350324
1303	bm	fbs	30	1211403764
1303	bm	fbs	30	855801844
1303	bm	pl	30	685324788
1303	bm	pl	30	592188148
1303	bm	pl	30	767337204
1303	bm	pl	30	920162100
1303	bm	fbs	20	1132968180
1303	bm	fbs	20	920299444
1303	bm	fbs	20	947634228
1303	bm	fbs	20	816260468
1303	bm	pl	20	1114050164
1303	bm	pl	20	1056973940
1303	bm	pl	20	1135324276
1303	bm	pl	20	1224908404
1303	bm	fbs	10	884199924
1303	bm	fbs	10	972093876
1303	bm	fbs	10	811843700
1303	bm	fbs	10	747525620
1303	bm	pl	10	1344745972
1303	bm	pl	10	1369752948
1303	bm	pl	10	1455952372
1303	bm	pl	10	1423610484
1303	bm	fbs	5	824871156
1303	bm	fbs	5	764129396
1303	bm	fbs	5	707229684
1303	bm	fbs	5	682853684
1303	bm	pl	5	984978868
1303	bm	pl	5	959256564
1303	bm	pl	5	1045264244
1303	bm	pl	5	1175401332
1303	bm	dmem	0	364324276
1303	bm	dmem	0	357409588
1303	bm	dmem	0	375349684
1303	bm	dmem	0	322686548
1303	bm	dmem	0	237465364
1303	bm	dmem	0	203334628
1303	bm	dmem	0	223028852
1303	bm	dmem	0	246952980
1303	bm	blank	0	3196908
1303	bm	blank	0	4758096
1303	bm	blank	0	2577392
1303	bm	blank	0	3117008
1303	bm	blank	0	-3030816
1303	bm	blank	0	-2403376
1303	bm	blank	0	-4777692
1303	bm	blank	0	-3437520
1305	bm	fbs	60	1312752739
1305	bm	fbs	60	1132161763
1305	bm	fbs	60	1000617955
1305	bm	fbs	60	868424098.8
1305	bm	pl	60	97437906.75
1305	bm	pl	60	74778642.75
1305	bm	pl	60	34270946.75
1305	bm	pl	60	33618482.75
1305	bm	fbs	50	1199302115
1305	bm	fbs	50	1214076003
1305	bm	fbs	50	1066542435
1305	bm	fbs	50	788267938.8
1305	bm	pl	50	246519618.8
1305	bm	pl	50	212404034.8
1305	bm	pl	50	138601410.8
1305	bm	pl	50	110542850.8
1305	bm	fbs	40	1316921059
1305	bm	fbs	40	1450030307
1305	bm	fbs	40	1166105955
1305	bm	fbs	40	936569570.8
1305	bm	pl	40	359957378.8
1305	bm	pl	40	328861122.8
1305	bm	pl	40	261132450.8
1305	bm	pl	40	206567506.8
1305	bm	fbs	30	1247882851
1305	bm	fbs	30	1284076131
1305	bm	fbs	30	1050730595
1305	bm	fbs	30	783938338.8
1305	bm	pl	30	773746402.8
1305	bm	pl	30	754988322.8
1305	bm	pl	30	594046050.8
1305	bm	pl	30	577036578.8
1305	bm	fbs	20	1315163619
1305	bm	fbs	20	1395439715
1305	bm	fbs	20	1014365859
1305	bm	fbs	20	884817826.8
1305	bm	pl	20	1009516451
1305	bm	pl	20	961627426.8
1305	bm	pl	20	775573346.8
1305	bm	pl	20	772235106.8
1305	bm	fbs	10	1127964515
1305	bm	fbs	10	1213271907
1305	bm	fbs	10	988127778.8
1305	bm	fbs	10	864653410.8
1305	bm	pl	10	1251456099
1305	bm	pl	10	1145606371
1305	bm	pl	10	904641890.8
1305	bm	pl	10	852807138.8
1305	bm	fbs	5	1016276067
1305	bm	fbs	5	1008786787
1305	bm	fbs	5	804386146.8
1305	bm	fbs	5	720669282.8
1305	bm	pl	5	904770786.8
1305	bm	pl	5	832142306.8
1305	bm	pl	5	731819938.8
1305	bm	pl	5	625544674.8
1305	bm	dmem	0	615058594.8
1305	bm	dmem	0	549763234.8
1305	bm	dmem	0	405559010.8
1305	bm	dmem	0	434724610.8
1305	bm	dmem	0	430056994.8
1305	bm	dmem	0	354168258.8
1305	bm	dmem	0	194433986.8
1305	bm	dmem	0	148105826.8
1305	bm	blank	0	12289082.75
1305	bm	blank	0	14830438.75
1305	bm	blank	0	2130550.75
1305	bm	blank	0	1465106.75
1305	bm	blank	0	-5436121.25
1305	bm	blank	0	-5066265.25
1305	bm	blank	0	-10243365.25
1305	bm	blank	0	-9969427.25
1306	bm	fbs	60	847880850.5
1306	bm	fbs	60	441426418.5
1306	bm	fbs	60	571245586.5
1306	bm	fbs	60	371642098.5
1306	bm	pl	60	97246314.5
1306	bm	pl	60	70710882.5
1306	bm	pl	60	62310874.5
1306	bm	pl	60	41828822.5
1306	bm	fbs	50	895331986.5
1306	bm	fbs	50	534356818.5
1306	bm	fbs	50	488867346.5
1306	bm	fbs	50	402842770.5
1306	bm	pl	50	158974274.5
1306	bm	pl	50	114289906.5
1306	bm	pl	50	101311090.5
1306	bm	pl	50	74251354.5
1306	bm	fbs	40	868177234.5
1306	bm	fbs	40	539380690.5
1306	bm	fbs	40	576300434.5
1306	bm	fbs	40	391833682.5
1306	bm	pl	40	207027490.5
1306	bm	pl	40	138359586.5
1306	bm	pl	40	148126946.5
1306	bm	pl	40	106784898.5
1306	bm	fbs	30	578724370.5
1306	bm	fbs	30	553057746.5
1306	bm	fbs	30	499867154.5
1306	bm	fbs	30	387817010.5
1306	bm	pl	30	299537458.5
1306	bm	pl	30	229899330.5
1306	bm	pl	30	216549762.5
1306	bm	pl	30	174726978.5
1306	bm	fbs	20	518042130.5
1306	bm	fbs	20	632945234.5
1306	bm	fbs	20	456754130.5
1306	bm	fbs	20	419471666.5
1306	bm	pl	20	364592370.5
1306	bm	pl	20	326462226.5
1306	bm	pl	20	286483058.5
1306	bm	pl	20	286087282.5
1306	bm	fbs	10	497131730.5
1306	bm	fbs	10	552104530.5
1306	bm	fbs	10	436801586.5
1306	bm	fbs	10	452355410.5
1306	bm	pl	10	522209618.5
1306	bm	pl	10	405235058.5
1306	bm	pl	10	374694290.5
1306	bm	pl	10	313994738.5
1306	bm	fbs	5	457428210.5
1306	bm	fbs	5	517366354.5
1306	bm	fbs	5	371779378.5
1306	bm	fbs	5	409933426.5
1306	bm	pl	5	434857970.5
1306	bm	pl	5	393579378.5
1306	bm	pl	5	296529298.5
1306	bm	pl	5	302125266.5
1306	bm	dmem	0	348255922.5
1306	bm	dmem	0	311823378.5
1306	bm	dmem	0	299503346.5
1306	bm	dmem	0	334481394.5
1306	bm	dmem	0	232689106.5
1306	bm	dmem	0	189776850.5
1306	bm	dmem	0	139088306.5
1306	bm	dmem	0	131718290.5
1306	bm	blank	0	11196544.5
1306	bm	blank	0	14235314.5
1306	bm	blank	0	905684.5
1306	bm	blank	0	298720.5
1306	bm	blank	0	-5500286.5
1306	bm	blank	0	-4392025.5
1306	bm	blank	0	-8508532.5
1306	bm	blank	0	-8235419.5
1401	bm	fbs	60	1314643085
1401	bm	fbs	60	947233037
1401	bm	fbs	60	1059778061
1401	bm	fbs	60	614956557
1401	bm	pl	60	35181521
1401	bm	pl	60	37585425
1401	bm	pl	60	27227341
1401	bm	pl	60	22698737
1401	bm	fbs	50	1260604557
1401	bm	fbs	50	1040669517
1401	bm	fbs	50	1002574605
1401	bm	fbs	50	496171405
1401	bm	pl	50	108156797
1401	bm	pl	50	109362941
1401	bm	pl	50	109515581
1401	bm	pl	50	78505565
1401	bm	fbs	40	1221075085
1401	bm	fbs	40	1047244173
1401	bm	fbs	40	936203533
1401	bm	fbs	40	675544077
1401	bm	pl	40	144857213
1401	bm	pl	40	239260477
1401	bm	pl	40	209199101
1401	bm	pl	40	176511245
1401	bm	fbs	30	1233319053
1401	bm	fbs	30	1134968845
1401	bm	fbs	30	819336461
1401	bm	fbs	30	632741261
1401	bm	pl	30	514859021
1401	bm	pl	30	628552653
1401	bm	pl	30	562712333
1401	bm	pl	30	488423949
1401	bm	fbs	20	1219092109
1401	bm	fbs	20	1186807053
1401	bm	fbs	20	731277133
1401	bm	fbs	20	498192045
1401	bm	pl	20	634623885
1401	bm	pl	20	708316685
1401	bm	pl	20	664942733
1401	bm	pl	20	630715213
1401	bm	fbs	10	1018335117
1401	bm	fbs	10	1041254925
1401	bm	fbs	10	638406733
1401	bm	fbs	10	436827117
1401	bm	pl	10	692029005
1401	bm	pl	10	790223437
1401	bm	pl	10	699891341
1401	bm	pl	10	650131469
1401	bm	fbs	5	864065805
1401	bm	fbs	5	858156941
1401	bm	fbs	5	538949133
1401	bm	fbs	5	372790381
1401	bm	pl	5	497398125
1401	bm	pl	5	549070925
1401	bm	pl	5	549066381
1401	bm	pl	5	526466573
1401	bm	dmem	0	414988205
1401	bm	dmem	0	425827277
1401	bm	dmem	0	274068621
1401	bm	dmem	0	182934797
1401	bm	dmem	0	152455373
1401	bm	dmem	0	201435437
1401	bm	dmem	0	175432125
1401	bm	dmem	0	173776637
1401	bm	blank	0	16604501
1401	bm	blank	0	17805425
1401	bm	blank	0	-1457035
1401	bm	blank	0	-1463391
1401	bm	blank	0	-5914973
1401	bm	blank	0	-5435877
1401	bm	blank	0	-10358031
1401	bm	blank	0	-9780619
