# Supplementary material for: Canine Platelet Lysate Is Inferior to Fetal Bovine Serum for the Isolation and Propagation of Canine Adipose Tissue- and Bone Marrow-Derived Mesenchymal Stromal Cells
Source: PLoS One. 2015 Sep 9;10(9):e0136621. doi: 10.1371/journal.pone.0136621 (PMC4564274; doi:10.1371/journal.pone.0136621)
Supplement: S2 Dataset — (CSV) [file pone.0136621.s002.csv]

line	src	trt	conc	gene	ct	sd
1302	at	fbs	10	gapdh	17.85	0.16
1302	at	pl	10	gapdh	17.37	0.00
1302	at	fbs	30	gapdh	17.23	0.01
1302	at	pl	30	gapdh	16.65	0.01
1302	at	fbs	60	gapdh	17.04	0.08
1302	at	fbs	10	cebpa	30.47	0.10
1302	at	pl	10	cebpa	28.11	0.06
1302	at	fbs	30	cebpa	29.99	0.19
1302	at	pl	30	cebpa	26.92	0.05
1302	at	fbs	60	cebpa	30.80	0.23
1302	at	fbs	10	fabp4	30.93	0.38
1302	at	pl	10	fabp4	27.97	0.12
1302	at	fbs	30	fabp4	30.06	0.02
1302	at	pl	30	fabp4	26.33	0.09
1302	at	fbs	60	fabp4	30.58	0.06
1302	at	fbs	10	leptin	29.81	0.12
1302	at	pl	10	leptin	29.09	0.19
1302	at	fbs	30	leptin	31.81	0.36
1302	at	pl	30	leptin	29.91	0.18
1302	at	fbs	60	leptin	32.52	0.35
1302	at	fbs	10	lpl	31.57	0.59
1302	at	pl	10	lpl	29.66	0.04
1302	at	fbs	30	lpl	31.99	0.29
1302	at	pl	30	lpl	29.87	0.24
1302	at	fbs	60	lpl	33.38	0.54
1302	at	fbs	10	ppary2	32.82	0.01
1302	at	pl	10	ppary2	30.60	0.03
1302	at	fbs	30	ppary2	32.17	0.04
1302	at	pl	30	ppary2	30.43	0.00
1302	at	fbs	60	ppary2	33.19	0.39
1303.00	at	fbs	10	gapdh	17.27	0.02
1303.00	at	fbs	60	gapdh	16.92	0.03
1303.00	bm	fbs	10	gapdh	16.40	0.03
1303.00	bm	pl	10	gapdh	18.02	0.03
1303.00	bm	fbs	30	gapdh	16.34	0.00
1303.00	bm	fbs	60	gapdh	16.14	0.01
1303.00	bm	pl	60	gapdh	16.95	0.03
1303	at	fbs	10	cebpa	33.80	0.44
1303	at	fbs	60	cebpa	29.29	0.06
1303	bm	fbs	10	cebpa	33.70	0.24
1303	bm	pl	10	cebpa	34.56	0.01
1303	bm	fbs	30	cebpa	31.63	0.51
1303	bm	fbs	60	cebpa	33.70	0.01
1303	bm	pl	60	cebpa	30.62	0.08
1303	at	fbs	10	fabp4	30.30	0.07
1303	at	fbs	60	fabp4	30.20	0.20
1303	bm	fbs	10	fabp4	29.29	0.23
1303	bm	pl	10	fabp4	29.97	0.11
1303	bm	fbs	30	fabp4	28.60	0.02
1303	bm	fbs	60	fabp4	30.17	0.10
1303	bm	pl	60	fabp4	27.99	0.20
1303	at	fbs	10	leptin	34.04	0.16
1303	at	fbs	60	leptin	32.68	0.47
1303	bm	fbs	10	leptin	26.46	0.03
1303	bm	pl	10	leptin	28.88	0.04
1303	bm	fbs	30	leptin	27.80	0.03
1303	bm	fbs	60	leptin	28.65	0.02
1303	bm	pl	60	leptin	28.02	0.02
1303	at	fbs	10	lpl	34.84	0.04
1303	at	fbs	60	lpl	32.49	0.71
1303	bm	fbs	10	lpl	31.91	0.48
1303	bm	pl	10	lpl	33.62	0.63
1303	bm	fbs	30	lpl	30.28	0.07
1303	bm	fbs	60	lpl	33.78	0.26
1303	bm	pl	60	lpl	30.61	0.17
1303	at	fbs	10	ppary2	35.29	0.53
1303	at	fbs	60	ppary2	32.34	0.09
1303	bm	fbs	10	ppary2	31.74	0.13
1303	bm	pl	10	ppary2	33.30	0.12
1303	bm	fbs	30	ppary2	30.46	0.03
1303	bm	fbs	60	ppary2	32.46	0.61
1303	bm	pl	60	ppary2	30.61	0.07
1304.00	at	fbs	10	gapdh	18.03	0.01
1304.00	at	pl	10	gapdh	17.74	0.03
1304.00	at	fbs	30	gapdh	17.40	0.01
1304.00	at	pl	30	gapdh	16.73	0.02
1304.00	at	fbs	60	gapdh	17.38	0.03
1304	at	fbs	10	cebpa	31.00	0.13
1304	at	pl	10	cebpa	28.68	0.09
1304	at	fbs	30	cebpa	32.22	0.06
1304	at	pl	30	cebpa	27.43	0.06
1304	at	fbs	60	cebpa	29.88	0.30
1304	at	fbs	10	fabp4	30.16	0.17
1304	at	pl	10	fabp4	29.04	0.23
1304	at	fbs	30	fabp4	30.81	0.19
1304	at	pl	30	fabp4	25.87	0.00
1304	at	fbs	60	fabp4	30.85	0.23
1304	at	fbs	10	leptin	29.23	0.07
1304	at	pl	10	leptin	31.71	0.12
1304	at	fbs	30	leptin	32.52	0.73
1304	at	pl	30	leptin	29.98
1304	at	fbs	60	leptin	30.73	0.31
1304	at	fbs	10	lpl	31.74	0.50
1304	at	pl	10	lpl	35.12
1304	at	fbs	30	lpl	33.64	0.08
1304	at	pl	30	lpl	30.51	0.48
1304	at	fbs	60	lpl	30.78	0.23
1304	at	fbs	10	ppary2	32.72	0.67
1304	at	pl	10	ppary2	34.96	0.17
1304	at	fbs	30	ppary2	34.62	0.30
1304	at	pl	30	ppary2	30.86	0.16
1304	at	fbs	60	ppary2	32.79	0.04
1305.00	at	fbs	10	gapdh	17.85	0.08
1305.00	at	pl	10	gapdh	17.80	0.02
1305.00	at	fbs	30	gapdh	17.30	0.02
1305.00	at	pl	30	gapdh	16.57	0.01
1305.00	at	fbs	60	gapdh	17.23	0.00
1305.00	bm	fbs	30	gapdh	16.13	0.03
1305.00	bm	pl	30	gapdh	16.58	0.01
1305.00	bm	fbs	60	gapdh	15.91	0.09
1305.00	bm	pl	10	gapdh	16.55	0.02
1305	at	fbs	10	cebpa	29.50	0.05
1305	at	pl	10	cebpa	26.43	0.08
1305	at	fbs	30	cebpa	29.63	0.20
1305	at	pl	30	cebpa	27.76	0.05
1305	at	fbs	60	cebpa	30.78	0.15
1305	bm	fbs	30	cebpa	30.65	0.21
1305	bm	pl	30	cebpa	31.45	0.20
1305	bm	fbs	60	cebpa	33.76	0.22
1305	bm	pl	10	cebpa	32.51	0.15
1305	at	fbs	10	fabp4	30.54	0.18
1305	at	pl	10	fabp4	29.39	0.04
1305	at	fbs	30	fabp4	31.09	0.25
1305	at	pl	30	fabp4	26.32	0.08
1305	at	fbs	60	fabp4	31.03	0.17
1305	bm	fbs	30	fabp4	28.83	0.23
1305	bm	pl	30	fabp4	28.54	0.07
1305	bm	fbs	60	fabp4	30.52	0.23
1305	bm	pl	10	fabp4	30.45	0.47
1305	at	fbs	10	leptin	30.19	0.02
1305	at	pl	10	leptin	31.26	0.19
1305	at	fbs	30	leptin	32.74	0.41
1305	at	pl	30	leptin	31.09	0.20
1305	at	fbs	60	leptin	33.07	0.81
1305	bm	fbs	30	leptin	27.21	0.03
1305	bm	pl	30	leptin	28.22	0.14
1305	bm	fbs	60	leptin	27.95	0.05
1305	bm	pl	10	leptin	28.39	0.42
1305	at	fbs	10	lpl	32.12	0.40
1305	at	pl	10	lpl	32.39	0.31
1305	at	fbs	30	lpl	33.46	0.54
1305	at	pl	30	lpl	33.25	0.25
1305	at	fbs	60	lpl	33.35	0.49
1305	bm	fbs	30	lpl	29.46	0.08
1305	bm	pl	30	lpl	31.47	0.44
1305	bm	fbs	60	lpl	32.69	0.45
1305	bm	pl	10	lpl	33.66	0.05
1305	at	fbs	10	ppary2	33.27	0.02
1305	at	pl	10	ppary2	31.93	0.06
1305	at	fbs	30	ppary2	33.36	0.26
1305	at	pl	30	ppary2	32.78	0.41
1305	at	fbs	60	ppary2	32.97	0.00
1305	bm	fbs	30	ppary2	30.16	0.14
1305	bm	pl	30	ppary2	30.70	0.12
1305	bm	fbs	60	ppary2	31.76	0.07
1305	bm	pl	10	ppary2	32.79	0.46
1306.00	at	fbs	10	gapdh	17.62	0.08
1306.00	at	pl	10	gapdh	17.58	0.02
1306.00	at	fbs	30	gapdh	17.22	0.02
1306.00	at	pl	30	gapdh	17.13	0.01
1306.00	at	fbs	60	gapdh	16.87	0.05
1306.00	bm	fbs	10	gapdh	17.59	0.01
1306.00	bm	pl	10	gapdh	16.88	0.08
1306.00	bm	fbs	60	gapdh	16.51	0.27
1306	at	fbs	10	cebpa	29.09	0.05
1306	at	pl	10	cebpa	27.06	0.13
1306	at	fbs	30	cebpa	29.19	0.11
1306	at	pl	30	cebpa	27.03	0.08
1306	at	fbs	60	cebpa	30.75	0.14
1306	bm	fbs	10	cebpa	32.00	0.30
1306	bm	pl	10	cebpa	29.80	0.22
1306	bm	fbs	60	cebpa	32.30	0.00
1306	at	fbs	10	fabp4	30.61	0.11
1306	at	pl	10	fabp4	28.13	0.03
1306	at	fbs	30	fabp4	29.53	0.07
1306	at	pl	30	fabp4	26.14	0.05
1306	at	fbs	60	fabp4	29.17	0.03
1306	bm	fbs	10	fabp4	31.26	0.48
1306	bm	pl	10	fabp4	29.30	0.07
1306	bm	fbs	60	fabp4	30.13	0.20
1306	at	fbs	10	leptin	29.14	0.02
1306	at	pl	10	leptin	31.00	0.25
1306	at	fbs	30	leptin	31.05	0.06
1306	at	pl	30	leptin	30.68	0.07
1306	at	fbs	60	leptin	30.62	0.08
1306	bm	fbs	10	leptin	26.86	0.06
1306	bm	pl	10	leptin	26.57	0.02
1306	bm	fbs	60	leptin	27.25	0.07
1306	at	fbs	10	lpl	33.77	0.07
1306	at	pl	10	lpl	33.13	0.15
1306	at	fbs	30	lpl	32.19	0.41
1306	at	pl	30	lpl	34.37	1.07
1306	at	fbs	60	lpl	31.55	0.06
1306	bm	fbs	10	lpl	32.51	0.67
1306	bm	pl	10	lpl	33.46	0.43
1306	bm	fbs	60	lpl	31.58	0.13
1306	at	fbs	10	ppary2	35.36	0.03
1306	at	pl	10	ppary2	33.26	0.24
1306	at	fbs	30	ppary2	32.94	0.23
1306	at	pl	30	ppary2	33.18	0.45
1306	at	fbs	60	ppary2	32.45	0.88
1306	bm	fbs	10	ppary2	34.34	0.77
1306	bm	pl	10	ppary2	32.48	0.41
1306	bm	fbs	60	ppary2	32.24	0.35
1401.00	at	fbs	10	gapdh	17.82	0.13
1401.00	at	pl	10	gapdh	17.88	0.01
1401.00	at	fbs	30	gapdh	17.33	0.05
1401.00	at	pl	30	gapdh	17.08	0.00
1401.00	bm	fbs	10	gapdh	16.75	0.02
1401.00	bm	pl	10	gapdh	16.67	0.04
1401.00	bm	fbs	30	gapdh	16.40	0.02
1401.00	bm	pl	30	gapdh	16.45	0.09
1401.00	at	fbs	60	gapdh	17.69	0.11
1401.00	bm	fbs	60	gapdh	16.06	0.01
1401	at	fbs	10	cebpa	30.22	0.15
1401	at	pl	10	cebpa	27.72	0.14
1401	at	fbs	30	cebpa	29.61	0.10
1401	at	pl	30	cebpa	27.98	0.03
1401	bm	fbs	10	cebpa	34.62	0.73
1401	bm	pl	10	cebpa	32.69	0.77
1401	bm	fbs	30	cebpa	33.21	0.47
1401	bm	pl	30	cebpa	30.32	0.56
1401	at	fbs	60	cebpa	31.07	0.51
1401	bm	fbs	60	cebpa	30.35	0.01
1401	at	fbs	10	fabp4	31.69	0.36
1401	at	pl	10	fabp4	29.62	0.10
1401	at	fbs	30	fabp4	28.35	0.23
1401	at	pl	30	fabp4	27.38	0.10
1401	bm	fbs	10	fabp4	30.11	0.27
1401	bm	pl	10	fabp4	31.33	0.10
1401	bm	fbs	30	fabp4	31.16	0.09
1401	bm	pl	30	fabp4	28.43	0.04
1401	at	fbs	60	fabp4	31.62	0.24
1401	bm	fbs	60	fabp4	28.68	0.06
1401	at	fbs	10	leptin	30.23	0.14
1401	at	pl	10	leptin	31.97	0.19
1401	at	fbs	30	leptin	29.32	0.25
1401	at	pl	30	leptin	29.83	0.03
1401	bm	fbs	10	leptin	27.42	0.16
1401	bm	pl	10	leptin	27.17	0.02
1401	bm	fbs	30	leptin	27.93	0.09
1401	bm	pl	30	leptin	27.31	0.00
1401	at	fbs	60	leptin	33.35	0.20
1401	bm	fbs	60	leptin	27.84	0.07
1401	at	fbs	10	lpl	32.58	0.38
1401	at	pl	10	lpl	35.06	0.49
1401	at	fbs	30	lpl	29.85	0.00
1401	at	pl	30	lpl	35.89
1401	bm	fbs	10	lpl	30.68	0.15
1401	bm	pl	10	lpl	32.31	0.11
1401	bm	fbs	30	lpl	31.32	0.24
1401	bm	pl	30	lpl	30.08	0.03
1401	at	fbs	60	lpl	33.64	0.53
1401	bm	fbs	60	lpl	29.29	0.04
1401	at	fbs	10	ppary2	35.68	0.44
1401	at	pl	10	ppary2	34.80	1.25
1401	at	fbs	30	ppary2	30.26	0.18
1401	at	pl	30	ppary2	34.46	0.06
1401	bm	fbs	10	ppary2	32.36	0.50
1401	bm	pl	10	ppary2	33.93	0.10
1401	bm	fbs	30	ppary2	32.96	0.26
1401	bm	pl	30	ppary2	30.53	0.00
1401	at	fbs	60	ppary2	34.07	0.32
1401	bm	fbs	60	ppary2	29.76	0.01
